# Supplementary material for: Aeroallergen IgE-Reactivity Patterns and Respiratory Allergy in Children and Adults: A Retrospective Study in 1711 Patients from the Central Poland Urban Area
Source: Medicina (Kaunas). 2025 Sep 15;61(9):1676. doi: 10.3390/medicina61091676 (PMC12471568; doi:10.3390/medicina61091676)
Supplement: Supplementary file 1 [file medicina-61-01676-s001.zip]

Archive with 1 entries (1 files):
- medicina-3788283-supplementary.pdf
